# Supplementary material for: Phytochemical Characterization and Antimicrobial Activity of Several Allium Extracts
Source: Molecules. 2023 May 9;28(10):3980. doi: 10.3390/molecules28103980 (PMC10222200; doi:10.3390/molecules28103980)
Supplement: Supplementary file 1 [file molecules-28-03980-s001.zip]

Archive with 1 entries (1 files):
- molecules-2325308-supplementary.pdf
